# Supplementary material for: Trends in mortality and causes of death among Chinese adolescents aged 10–19 years from 1990 to 2019
Source: Front Public Health. 2023 Feb 7;11:1075858. doi: 10.3389/fpubh.2023.1075858 (PMC9941149; doi:10.3389/fpubh.2023.1075858)
Supplement: Supplementary file 1 [file Data_Sheet_1.ZIP]

Archive with 8 entries (7 files):
- supplement-xiu/Supplement 1.docx
- supplement-xiu/Supplement 2.docx
- supplement-xiu/Supplement 3.docx
- supplement-xiu/Supplement 4.docx
- supplement-xiu/Supplementary Tables and Figures Catalogue.docx
- supplement-xiu/~$pplement 1.docx
- supplement-xiu/~$pplement 6.docx
- supplement-xiu/
